# Supplementary material for: Nrf2-mediated epigenetic priming of osmoprotective genes enhances cellular adaptation to hyperosmotic stress
Source: J Biol Chem. 2026 Jun 23;302(8):113278. doi: 10.1016/j.jbc.2026.113278 (PMC13382772; doi:10.1016/j.jbc.2026.113278)
Supplement: Supporting Information [file mmc1.zip]

Archive with 1 entries (1 files):
- Supporting Information  _spl_For Publication_spl_.rar
